# Supplementary material for: Structure of the human heparan-α-glucosaminide N-acetyltransferase (HGSNAT)
Source: eLife. 2024 Aug 28;13:RP93510. doi: 10.7554/eLife.93510 (PMC11357348; doi:10.7554/eLife.93510)
Supplement: Figure 1—figure supplement 1—source data 2. [file elife-93510-fig1-figsupp1-data2.zip]

Archive with 2 entries (2 files):
- Figure1-Figure_supplement_1M-Source_Data_2.tif
- __MACOSX/._Figure1-Figure_supplement_1M-Source_Data_2.tif
